# Supplementary material for: Dysregulation of Amino Acid Transporters in a Rat Model of TLR7-Mediated Maternal Immune Activation
Source: Pharmaceutics. 2023 Jul 1;15(7):1857. doi: 10.3390/pharmaceutics15071857 (PMC10385561; doi:10.3390/pharmaceutics15071857)
Supplement: Supplementary file 1 [file pharmaceutics-15-01857-s001.zip]

Archive with 2 entries (2 files):
- DESeq Output Supplmentary File.xlsx
- Supplementary Figures and Tables.pdf
